# Supplementary material for: Streptolysin S targets the sodium-bicarbonate cotransporter NBCn1 to induce inflammation and cytotoxicity in human keratinocytes during Group A Streptococcal infection
Source: Front Cell Infect Microbiol. 2022 Nov 1;12:1002230. doi: 10.3389/fcimb.2022.1002230 (PMC9663810; doi:10.3389/fcimb.2022.1002230)
Supplement: Supplementary file 1 [file DataSheet_1.zip]

Archive with 14 entries (13 files):
- Data Sheet 1/
- __MACOSX/._Data Sheet 1
- Data Sheet 1/.DS_Store
- __MACOSX/Data Sheet 1/._.DS_Store
- Data Sheet 1/VideoS1A.avi
- __MACOSX/Data Sheet 1/._VideoS1A.avi
- Data Sheet 1/VideoS1B.avi
- __MACOSX/Data Sheet 1/._VideoS1B.avi
- Data Sheet 1/SLS_Supplemental_Hammers_Frontiers_Revised_2.docx
- __MACOSX/Data Sheet 1/._SLS_Supplemental_Hammers_Frontiers_Revised_2.docx
- Data Sheet 1/VideoS2B.avi
- __MACOSX/Data Sheet 1/._VideoS2B.avi
- Data Sheet 1/VideoS2A.avi
- __MACOSX/Data Sheet 1/._VideoS2A.avi
