# Supplementary material for: Streptolysin S targets the sodium-bicarbonate cotransporter NBCn1 to induce inflammation and cytotoxicity in human keratinocytes during Group A Streptococcal infection
Source: Front Cell Infect Microbiol. 2022 Nov 1;12:1002230. doi: 10.3389/fcimb.2022.1002230 (PMC9663810; doi:10.3389/fcimb.2022.1002230)
Supplement: Supplementary file 2 [file DataSheet_2.zip]

Archive with 9 entries (8 files):
- Data Sheet 2/
- Data Sheet 2/VideoS3A.avi
- __MACOSX/Data Sheet 2/._VideoS3A.avi
- Data Sheet 2/VideoS3B.avi
- __MACOSX/Data Sheet 2/._VideoS3B.avi
- Data Sheet 2/VideoS4A.avi
- __MACOSX/Data Sheet 2/._VideoS4A.avi
- Data Sheet 2/VideoS4B.avi
- __MACOSX/Data Sheet 2/._VideoS4B.avi
